# Supplementary material for: Strength of immune selection in tumors varies with sex and age
Source: Nat Commun. 2020 Aug 17;11:4128. doi: 10.1038/s41467-020-17981-0 (PMC7431859; doi:10.1038/s41467-020-17981-0)
Supplement: Supplementary file 4 — Supplementary Data 1 [file 41467_2020_17981_MOESM4_ESM.xlsx]

## Sheet: Suppl Data 1
patient_id	age	sex	tumor_type	Corresponding TCGA study
ICGC_DO231227	38	female	THCA	THCA (Thyroid carcinoma)
ICGC_DO231231	49	female	THCA	THCA (Thyroid carcinoma)
ICGC_DO231241	46	female	THCA	THCA (Thyroid carcinoma)
ICGC_DO231244	45	female	THCA	THCA (Thyroid carcinoma)
ICGC_DO231254	39	male	THCA	THCA (Thyroid carcinoma)
ICGC_DO231262	44	female	THCA	THCA (Thyroid carcinoma)
ICGC_DO231273	46	female	THCA	THCA (Thyroid carcinoma)
ICGC_DO231277	32	female	THCA	THCA (Thyroid carcinoma)
ICGC_DO231279	64	female	THCA	THCA (Thyroid carcinoma)
ICGC_DO231285	20	female	THCA	THCA (Thyroid carcinoma)
ICGC_DO231298	62	female	THCA	THCA (Thyroid carcinoma)
ICGC_DO231299	51	female	THCA	THCA (Thyroid carcinoma)
ICGC_DO231301	40	female	THCA	THCA (Thyroid carcinoma)
ICGC_DO231304	51	male	THCA	THCA (Thyroid carcinoma)
ICGC_DO231307	57	male	THCA	THCA (Thyroid carcinoma)
ICGC_DO231308	22	female	THCA	THCA (Thyroid carcinoma)
ICGC_DO231317	58	female	THCA	THCA (Thyroid carcinoma)
ICGC_DO231322	22	female	THCA	THCA (Thyroid carcinoma)
ICGC_DO231325	52	female	THCA	THCA (Thyroid carcinoma)
ICGC_DO231329	63	female	THCA	THCA (Thyroid carcinoma)
ICGC_DO231334	38	female	THCA	THCA (Thyroid carcinoma)
ICGC_DO231335	14	female	THCA	THCA (Thyroid carcinoma)
ICGC_DO231338	27	female	THCA	THCA (Thyroid carcinoma)
ICGC_DO231339	37	female	THCA	THCA (Thyroid carcinoma)
ICGC_DO231344	52	female	THCA	THCA (Thyroid carcinoma)
ICGC_DO231346	42	male	THCA	THCA (Thyroid carcinoma)
ICGC_DO231353	83	female	THCA	THCA (Thyroid carcinoma)
ICGC_DO231354	65	female	THCA	THCA (Thyroid carcinoma)
ICGC_DO231356	29	female	THCA	THCA (Thyroid carcinoma)
ICGC_DO231357	47	male	THCA	THCA (Thyroid carcinoma)
ICGC_DO231361	24	female	THCA	THCA (Thyroid carcinoma)
ICGC_DO231363	68	female	THCA	THCA (Thyroid carcinoma)
ICGC_DO231370	31	female	THCA	THCA (Thyroid carcinoma)
ICGC_DO231371	44	female	THCA	THCA (Thyroid carcinoma)
ICGC_DO231375	40	male	THCA	THCA (Thyroid carcinoma)
ICGC_DO231380	32	male	THCA	THCA (Thyroid carcinoma)
ICGC_DO231381	59	female	THCA	THCA (Thyroid carcinoma)
ICGC_DO231384	65	male	THCA	THCA (Thyroid carcinoma)
ICGC_DO231387	29	male	THCA	THCA (Thyroid carcinoma)
ICGC_DO231390	43	male	THCA	THCA (Thyroid carcinoma)
ICGC_DO231396	33	female	THCA	THCA (Thyroid carcinoma)
ICGC_DO231397	51	female	THCA	THCA (Thyroid carcinoma)
ICGC_DO231401	23	female	THCA	THCA (Thyroid carcinoma)
ICGC_DO231406	33	female	THCA	THCA (Thyroid carcinoma)
ICGC_DO231409	22	female	THCA	THCA (Thyroid carcinoma)
ICGC_DO231410	27	female	THCA	THCA (Thyroid carcinoma)
ICGC_DO231413	42	female	THCA	THCA (Thyroid carcinoma)
ICGC_DO231416	35	male	THCA	THCA (Thyroid carcinoma)
ICGC_DO231419	48	female	THCA	THCA (Thyroid carcinoma)
ICGC_DO231422	81	female	THCA	THCA (Thyroid carcinoma)
ICGC_DO231426	61	female	THCA	THCA (Thyroid carcinoma)
ICGC_DO231428	49	female	THCA	THCA (Thyroid carcinoma)
ICGC_DO231431	25	female	THCA	THCA (Thyroid carcinoma)
ICGC_DO231432	45	female	THCA	THCA (Thyroid carcinoma)
ICGC_DO231435	47	female	THCA	THCA (Thyroid carcinoma)
ICGC_DO231438	38	female	THCA	THCA (Thyroid carcinoma)
ICGC_DO231440	71	female	THCA	THCA (Thyroid carcinoma)
ICGC_DO231447	75	female	THCA	THCA (Thyroid carcinoma)
ICGC_DO231456	46	male	THCA	THCA (Thyroid carcinoma)
ICGC_DO231458	56	female	THCA	THCA (Thyroid carcinoma)
ICGC_DO231461	50	female	THCA	THCA (Thyroid carcinoma)
ICGC_DO231464	50	male	THCA	THCA (Thyroid carcinoma)
ICGC_DO231467	70	male	THCA	THCA (Thyroid carcinoma)
ICGC_DO231470	51	female	THCA	THCA (Thyroid carcinoma)
ICGC_DO231472	70	female	THCA	THCA (Thyroid carcinoma)
ICGC_DO231478	72	male	THCA	THCA (Thyroid carcinoma)
ICGC_DO231481	62	female	THCA	THCA (Thyroid carcinoma)
ICGC_DO231487	52	male	THCA	THCA (Thyroid carcinoma)
ICGC_DO231495	68	female	THCA	THCA (Thyroid carcinoma)
ICGC_DO231498	64	female	THCA	THCA (Thyroid carcinoma)
ICGC_DO71689	44	female	THCA	THCA (Thyroid carcinoma)
ICGC_DO71752	35	male	THCA	THCA (Thyroid carcinoma)
SRP067938_SRR3083840	55	male	Melanoma	SKCM (Skin Cutaneous Melanoma)
SRP067938_SRR3083842	58	male	Melanoma	SKCM (Skin Cutaneous Melanoma)
SRP067938_SRR3083844	71	male	Melanoma	SKCM (Skin Cutaneous Melanoma)
SRP067938_SRR3083846	70	male	Melanoma	SKCM (Skin Cutaneous Melanoma)
SRP067938_SRR3083848	45	male	Melanoma	SKCM (Skin Cutaneous Melanoma)
SRP067938_SRR3083856	53	female	Melanoma	SKCM (Skin Cutaneous Melanoma)
SRP067938_SRR3083858	61	male	Melanoma	SKCM (Skin Cutaneous Melanoma)
SRP067938_SRR3083860	64	male	Melanoma	SKCM (Skin Cutaneous Melanoma)
SRP067938_SRR3083864	51	male	Melanoma	SKCM (Skin Cutaneous Melanoma)
SRP067938_SRR3083867	66	female	Melanoma	SKCM (Skin Cutaneous Melanoma)
SRP067938_SRR3083869	27	female	Melanoma	SKCM (Skin Cutaneous Melanoma)
SRP067938_SRR3083871	55	female	Melanoma	SKCM (Skin Cutaneous Melanoma)
SRP067938_SRR3083873	63	female	Melanoma	SKCM (Skin Cutaneous Melanoma)
SRP067938_SRR3083879	55	male	Melanoma	SKCM (Skin Cutaneous Melanoma)
SRP067938_SRR3083883	59	male	Melanoma	SKCM (Skin Cutaneous Melanoma)
SRP090294_SRR4289714	69	male	Melanoma	SKCM (Skin Cutaneous Melanoma)
SRP090294_SRR4289718	37	male	Melanoma	SKCM (Skin Cutaneous Melanoma)
SRP090294_SRR4289720	19	male	Melanoma	SKCM (Skin Cutaneous Melanoma)
SRP090294_SRR4289727	80	female	Melanoma	SKCM (Skin Cutaneous Melanoma)
SRP090294_SRR4289729	47	male	Melanoma	SKCM (Skin Cutaneous Melanoma)
SRP090294_SRR4289731	47	male	Melanoma	SKCM (Skin Cutaneous Melanoma)
SRP090294_SRR4289733	80	female	Melanoma	SKCM (Skin Cutaneous Melanoma)
SRP090294_SRR4289735	42	male	Melanoma	SKCM (Skin Cutaneous Melanoma)
SRP090294_SRR4289737	65	female	Melanoma	SKCM (Skin Cutaneous Melanoma)
SRP090294_SRR4289741	70	female	Melanoma	SKCM (Skin Cutaneous Melanoma)
SRP090294_SRR4289743	57	female	Melanoma	SKCM (Skin Cutaneous Melanoma)
phs000452.v2.p1.c1_13456	78	female	Melanoma	SKCM (Skin Cutaneous Melanoma)
phs000452.v2.p1.c1_13468	33	male	Melanoma	SKCM (Skin Cutaneous Melanoma)
phs000452.v2.p1.c1_13537	49	male	Melanoma	SKCM (Skin Cutaneous Melanoma)
phs000452.v2.p1.c1_13549	67	male	Melanoma	SKCM (Skin Cutaneous Melanoma)
phs000452.v2.p1.c1_13561	46	female	Melanoma	SKCM (Skin Cutaneous Melanoma)
phs000452.v2.p1.c1_13567	49	female	Melanoma	SKCM (Skin Cutaneous Melanoma)
phs000452.v2.p1.c1_13575	63	male	Melanoma	SKCM (Skin Cutaneous Melanoma)
phs000452.v2.p1.c1_13591	28	female	Melanoma	SKCM (Skin Cutaneous Melanoma)
phs000452.v2.p1.c1_13600	62	female	Melanoma	SKCM (Skin Cutaneous Melanoma)
phs000452.v2.p1.c1_JWCI-WGS-11	22	male	Melanoma	SKCM (Skin Cutaneous Melanoma)
phs000452.v2.p1.c1_JWCI-WGS-12	46	female	Melanoma	SKCM (Skin Cutaneous Melanoma)
phs000452.v2.p1.c1_JWCI-WGS-13	48	male	Melanoma	SKCM (Skin Cutaneous Melanoma)
phs000452.v2.p1.c1_JWCI-WGS-14	62	male	Melanoma	SKCM (Skin Cutaneous Melanoma)
phs000452.v2.p1.c1_JWCI-WGS-15	19	female	Melanoma	SKCM (Skin Cutaneous Melanoma)
phs000452.v2.p1.c1_JWCI-WGS-19	41	male	Melanoma	SKCM (Skin Cutaneous Melanoma)
phs000452.v2.p1.c1_JWCI-WGS-2	23	male	Melanoma	SKCM (Skin Cutaneous Melanoma)
phs000452.v2.p1.c1_JWCI-WGS-21	30	male	Melanoma	SKCM (Skin Cutaneous Melanoma)
phs000452.v2.p1.c1_JWCI-WGS-23	46	male	Melanoma	SKCM (Skin Cutaneous Melanoma)
phs000452.v2.p1.c1_JWCI-WGS-24	50	female	Melanoma	SKCM (Skin Cutaneous Melanoma)
phs000452.v2.p1.c1_JWCI-WGS-25	43	male	Melanoma	SKCM (Skin Cutaneous Melanoma)
phs000452.v2.p1.c1_JWCI-WGS-27	49	male	Melanoma	SKCM (Skin Cutaneous Melanoma)
phs000452.v2.p1.c1_JWCI-WGS-29	35	female	Melanoma	SKCM (Skin Cutaneous Melanoma)
phs000452.v2.p1.c1_JWCI-WGS-3	46	male	Melanoma	SKCM (Skin Cutaneous Melanoma)
phs000452.v2.p1.c1_JWCI-WGS-32	41	male	Melanoma	SKCM (Skin Cutaneous Melanoma)
phs000452.v2.p1.c1_JWCI-WGS-35	28	male	Melanoma	SKCM (Skin Cutaneous Melanoma)
phs000452.v2.p1.c1_JWCI-WGS-36	51	female	Melanoma	SKCM (Skin Cutaneous Melanoma)
phs000452.v2.p1.c1_JWCI-WGS-37	44	female	Melanoma	SKCM (Skin Cutaneous Melanoma)
phs000452.v2.p1.c1_JWCI-WGS-38	41	male	Melanoma	SKCM (Skin Cutaneous Melanoma)
phs000452.v2.p1.c1_JWCI-WGS-39	35	female	Melanoma	SKCM (Skin Cutaneous Melanoma)
phs000452.v2.p1.c1_JWCI-WGS-4	36	male	Melanoma	SKCM (Skin Cutaneous Melanoma)
phs000452.v2.p1.c1_JWCI-WGS-43	48	male	Melanoma	SKCM (Skin Cutaneous Melanoma)
phs000452.v2.p1.c1_JWCI-WGS-5	37	female	Melanoma	SKCM (Skin Cutaneous Melanoma)
phs000452.v2.p1.c1_JWCI-WGS-6	54	male	Melanoma	SKCM (Skin Cutaneous Melanoma)
phs000452.v2.p1.c1_JWCI-WGS-7	69	male	Melanoma	SKCM (Skin Cutaneous Melanoma)
phs000452.v2.p1.c1_JWCI-WGS-8	49	male	Melanoma	SKCM (Skin Cutaneous Melanoma)
phs000980.v1.p1.c1_AL4602	59	male	NSCLC	LUAD (Lung adenocarcinoma), LUSC (Lung squamous cell carcinoma)
phs000980.v1.p1.c1_KA3947	64	female	NSCLC	LUAD (Lung adenocarcinoma), LUSC (Lung squamous cell carcinoma)
phs000980.v1.p1.c1_LO5004	56	female	NSCLC	LUAD (Lung adenocarcinoma), LUSC (Lung squamous cell carcinoma)
phs000980.v1.p1.c1_SC0899	64	female	NSCLC	LUAD (Lung adenocarcinoma), LUSC (Lung squamous cell carcinoma)
phs000980.v1.p1.c1_SC6470	59	male	NSCLC	LUAD (Lung adenocarcinoma), LUSC (Lung squamous cell carcinoma)
phs000980.v1.p1.c1_TU0428	66	male	NSCLC	LUAD (Lung adenocarcinoma), LUSC (Lung squamous cell carcinoma)
phs001041.v1.p1.c1_CR04885	49	female	Melanoma	SKCM (Skin Cutaneous Melanoma)
phs001041.v1.p1.c1_CR3665	70	male	Melanoma	SKCM (Skin Cutaneous Melanoma)
phs001041.v1.p1.c1_CR6126	66	female	Melanoma	SKCM (Skin Cutaneous Melanoma)
phs001041.v1.p1.c1_CR6161	81	male	Melanoma	SKCM (Skin Cutaneous Melanoma)
phs001041.v1.p1.c1_CR9306	65	male	Melanoma	SKCM (Skin Cutaneous Melanoma)
phs001041.v1.p1.c1_LSD0167	33	male	Melanoma	SKCM (Skin Cutaneous Melanoma)
phs001041.v1.p1.c1_LSD3484	74	male	Melanoma	SKCM (Skin Cutaneous Melanoma)
phs001041.v1.p1.c1_LSD4744	52	male	Melanoma	SKCM (Skin Cutaneous Melanoma)
phs001041.v1.p1.c1_LSDNR1120	68	male	Melanoma	SKCM (Skin Cutaneous Melanoma)
phs001041.v1.p1.c1_NR1867	68	male	Melanoma	SKCM (Skin Cutaneous Melanoma)
phs001041.v1.p1.c1_NR3549	50	male	Melanoma	SKCM (Skin Cutaneous Melanoma)
phs001041.v1.p1.c1_NR4083	54	male	Melanoma	SKCM (Skin Cutaneous Melanoma)
phs001041.v1.p1.c1_NR5784	58	female	Melanoma	SKCM (Skin Cutaneous Melanoma)
phs001041.v1.p1.c1_NR9341	77	male	Melanoma	SKCM (Skin Cutaneous Melanoma)
phs001041.v1.p1.c1_NR9445	50	male	Melanoma	SKCM (Skin Cutaneous Melanoma)
phs001041.v1.p1.c1_PR12117	66	male	Melanoma	SKCM (Skin Cutaneous Melanoma)
phs001041.v1.p1.c1_PR4091	65	female	Melanoma	SKCM (Skin Cutaneous Melanoma)
phs001041.v1.p1.c1_SD1494	70	male	Melanoma	SKCM (Skin Cutaneous Melanoma)
phs001041.v1.p1.c1_SD2051	61	female	Melanoma	SKCM (Skin Cutaneous Melanoma)
phs001041.v1.p1.c1_SD2056	39	female	Melanoma	SKCM (Skin Cutaneous Melanoma)
phs001425.v1.p1.c1_12	70	male	Melanoma	SKCM (Skin Cutaneous Melanoma)
phs001425.v1.p1.c1_18	66	female	Melanoma	SKCM (Skin Cutaneous Melanoma)
phs001425.v1.p1.c1_20	59	male	Melanoma	SKCM (Skin Cutaneous Melanoma)
phs001425.v1.p1.c1_21	63	male	Melanoma	SKCM (Skin Cutaneous Melanoma)
phs001425.v1.p1.c1_22	50	female	Melanoma	SKCM (Skin Cutaneous Melanoma)
phs001425.v1.p1.c1_24	50	male	Melanoma	SKCM (Skin Cutaneous Melanoma)
phs001425.v1.p1.c1_25	46	female	Melanoma	SKCM (Skin Cutaneous Melanoma)
phs001425.v1.p1.c1_28	55	male	Melanoma	SKCM (Skin Cutaneous Melanoma)
phs001425.v1.p1.c1_29	34	male	Melanoma	SKCM (Skin Cutaneous Melanoma)
phs001425.v1.p1.c1_3	60	female	Melanoma	SKCM (Skin Cutaneous Melanoma)
phs001425.v1.p1.c1_31	71	female	Melanoma	SKCM (Skin Cutaneous Melanoma)
phs001425.v1.p1.c1_33	61	female	Melanoma	SKCM (Skin Cutaneous Melanoma)
phs001425.v1.p1.c1_34	69	male	Melanoma	SKCM (Skin Cutaneous Melanoma)
phs001425.v1.p1.c1_47	72	male	Melanoma	SKCM (Skin Cutaneous Melanoma)
phs001425.v1.p1.c1_5	47	female	Melanoma	SKCM (Skin Cutaneous Melanoma)
phs001425.v1.p1.c1_50	68	male	Melanoma	SKCM (Skin Cutaneous Melanoma)
phs001425.v1.p1.c1_53	54	male	Melanoma	SKCM (Skin Cutaneous Melanoma)
phs001425.v1.p1.c1_54	28	male	Melanoma	SKCM (Skin Cutaneous Melanoma)
phs001469.v1.p1.c1_DM009	79	female	Melanoma	SKCM (Skin Cutaneous Melanoma)
phs001469.v1.p1.c1_DM014	66	male	Melanoma	SKCM (Skin Cutaneous Melanoma)
phs001469.v1.p1.c1_DM019	59	male	Melanoma	SKCM (Skin Cutaneous Melanoma)
phs001469.v1.p1.c1_DM020	85	male	Melanoma	SKCM (Skin Cutaneous Melanoma)
phs001469.v1.p1.c1_DM021	33	female	Melanoma	SKCM (Skin Cutaneous Melanoma)
phs001469.v1.p1.c1_DM022	60	male	Melanoma	SKCM (Skin Cutaneous Melanoma)
phs001493.v1.p1.c1_15349_CCPM_0600855	67	male	RCC	KIRC (Kidney renal clear cell carcinoma), KIRP (Kidney renal papillary cell carcinoma)
phs001493.v1.p1.c1_PD_013	66	male	RCC	KIRC (Kidney renal clear cell carcinoma), KIRP (Kidney renal papillary cell carcinoma)
phs001493.v1.p1.c1_PD_024	52	male	RCC	KIRC (Kidney renal clear cell carcinoma), KIRP (Kidney renal papillary cell carcinoma)
phs001493.v1.p1.c1_RCC.PD1.DNA.1101	67	male	RCC	KIRC (Kidney renal clear cell carcinoma), KIRP (Kidney renal papillary cell carcinoma)
phs001493.v1.p1.c2_RCC_117	58	male	RCC	KIRC (Kidney renal clear cell carcinoma), KIRP (Kidney renal papillary cell carcinoma)
phs001493.v1.p1.c2_RCC_18	68	male	RCC	KIRC (Kidney renal clear cell carcinoma), KIRP (Kidney renal papillary cell carcinoma)
phs001493.v1.p1.c2_RCC_62	48	female	RCC	KIRC (Kidney renal clear cell carcinoma), KIRP (Kidney renal papillary cell carcinoma)
phs001493.v1.p1.c2_RCC_97	54	male	RCC	KIRC (Kidney renal clear cell carcinoma), KIRP (Kidney renal papillary cell carcinoma)
phs001493.v1.p1.c2_RCC_99	50	male	RCC	KIRC (Kidney renal clear cell carcinoma), KIRP (Kidney renal papillary cell carcinoma)
phs001565.v1.p1.c1_BLADDER-15330_CCPM_0700629	69	male	Bladder	BLCA (Bladder Urothelial Carcinoma)
phs001565.v1.p1.c1_BLADDER-15330_CCPM_0700691	57	male	Bladder	BLCA (Bladder Urothelial Carcinoma)
phs001565.v1.p1.c1_BLADDER-15330_CCPM_0700692	68	male	Bladder	BLCA (Bladder Urothelial Carcinoma)
phs001565.v1.p1.c1_BLADDER-15330_CCPM_0700694	60	male	Bladder	BLCA (Bladder Urothelial Carcinoma)
phs001565.v1.p1.c1_BLCA-001		male	Bladder	BLCA (Bladder Urothelial Carcinoma)
phs001565.v1.p1.c1_BLCA-002		male	Bladder	BLCA (Bladder Urothelial Carcinoma)
phs001565.v1.p1.c1_BLCA-006		male	Bladder	BLCA (Bladder Urothelial Carcinoma)
phs001565.v1.p1.c1_BLCA-010		male	Bladder	BLCA (Bladder Urothelial Carcinoma)
phs001565.v1.p1.c1_BLCA-012		male	Bladder	BLCA (Bladder Urothelial Carcinoma)
phs001565.v1.p1.c1_DFCI_MM_2		female	Melanoma	SKCM (Skin Cutaneous Melanoma)
phs001565.v1.p1.c1_HNSCC-258		male	HNSCC	HNSC (Head and Neck squamous cell carcinoma)
phs001565.v1.p1.c1_HNSCC-287		male	HNSCC	HNSC (Head and Neck squamous cell carcinoma)
phs001565.v1.p1.c1_HNSCC-305		male	HNSCC	HNSC (Head and Neck squamous cell carcinoma)
phs001565.v1.p1.c1_HNSCC-323		male	HNSCC	HNSC (Head and Neck squamous cell carcinoma)
phs001565.v1.p1.c1_LUNG-2630		male	Lung	LUAD (Lung adenocarcinoma), LUSC (Lung squamous cell carcinoma)
phs001572.v1.p1_P001	68	male	Urothelial Cancer	BLCA (Bladder Urothelial Carcinoma)
phs001572.v1.p1_P002	73	male	Urothelial Cancer	BLCA (Bladder Urothelial Carcinoma)
phs001572.v1.p1_P003	72	male	Urothelial Cancer	BLCA (Bladder Urothelial Carcinoma)
phs001572.v1.p1_P004	67	male	Urothelial Cancer	BLCA (Bladder Urothelial Carcinoma)
phs001572.v1.p1_P005	76	female	Urothelial Cancer	BLCA (Bladder Urothelial Carcinoma)
phs001572.v1.p1_P006	36	female	TN-BRCA	BRCA (Breast invasive carcinoma)
phs001572.v1.p1_P008	54	female	Gastric Cancer	STAD (Stomach adenocarcinoma)
phs001572.v1.p1_P009	62	male	Gastric Cancer	STAD (Stomach adenocarcinoma)
phs001572.v1.p1_P010	61	male	Urothelial Cancer	BLCA (Bladder Urothelial Carcinoma)
phs001572.v1.p1_P011	70	female	Urothelial Cancer	BLCA (Bladder Urothelial Carcinoma)
phs001572.v1.p1_P012	44	male	Urothelial Cancer	BLCA (Bladder Urothelial Carcinoma)
phs001572.v1.p1_P014	76	male	Urothelial Cancer	BLCA (Bladder Urothelial Carcinoma)
phs001572.v1.p1_P015	70	male	Urothelial Cancer	BLCA (Bladder Urothelial Carcinoma)
phs001572.v1.p1_P023	63	female	TN-BRCA	BRCA (Breast invasive carcinoma)
phs001572.v1.p1_P025	40	male	Gastric Cancer	STAD (Stomach adenocarcinoma)
phs001572.v1.p1_P026	65	female	Urothelial Cancer	BLCA (Bladder Urothelial Carcinoma)
phs001572.v1.p1_P027	78	male	Urothelial Cancer	BLCA (Bladder Urothelial Carcinoma)
phs001572.v1.p1_P028	60	male	Urothelial Cancer	BLCA (Bladder Urothelial Carcinoma)
phs001572.v1.p1_P032	72	female	TN-BRCA	BRCA (Breast invasive carcinoma)
phs001572.v1.p1_P039	72	male	Gastric Cancer	STAD (Stomach adenocarcinoma)
phs001572.v1.p1_P046	56	male	Anal Canal Squamous Cell Carcinoma	READ (Rectum adenocarcinoma)
phs001572.v1.p1_P047	71	male	PRAD	PRAD (Prostate adenocarcinoma)
phs001572.v1.p1_P048	47	female	Anal Canal Squamous Cell Carcinoma	READ (Rectum adenocarcinoma)
phs001572.v1.p1_P050	42	female	ERP-HERN-BRCA	BRCA (Breast invasive carcinoma)
phs001572.v1.p1_P051	65	male	PRAD	PRAD (Prostate adenocarcinoma)
phs001572.v1.p1_P052	50	female	Leiomyosarcoma	SARC (Sarcoma)
phs001572.v1.p1_P053	63	female	Anal Canal Squamous Cell Carcinoma	READ (Rectum adenocarcinoma)
phs001572.v1.p1_P059	54	female	Colon or Rectal Adenocarcinoma	COAD (Colon adenocarcinoma), READ (Rectum adenocarcinoma)
phs001572.v1.p1_P060	45	male	Colon or Rectal Adenocarcinoma	COAD (Colon adenocarcinoma), READ (Rectum adenocarcinoma)
phs001572.v1.p1_P064	54	female	Anal Canal Squamous Cell Carcinoma	READ (Rectum adenocarcinoma)
phs001572.v1.p1_P068	58	female	Endometrial Carcinoma	UCEC (Uterine Corpus Endometrial Carcinoma)
phs001572.v1.p1_P073	66	male	Colon or Rectal Adenocarcinoma	COAD (Colon adenocarcinoma), READ (Rectum adenocarcinoma)
phs001572.v1.p1_P074	55	female	Thyroid Cancer (Papillary or Follicular Subtype)	THCA (Thyroid carcinoma)
phs001572.v1.p1_P077	53	female	Endometrial Carcinoma	UCEC (Uterine Corpus Endometrial Carcinoma)
phs001572.v1.p1_P085	71	female	Endometrial Carcinoma	UCEC (Uterine Corpus Endometrial Carcinoma)
phs001572.v1.p1_P094	63	female	Colon or Rectal Adenocarcinoma	COAD (Colon adenocarcinoma), READ (Rectum adenocarcinoma)
phs001572.v1.p1_P098	63	female	Pancreas Adenocarcinoma	PAAD (Pancreatic adenocarcinoma)
phs001572.v1.p1_P102	40	female	Esophageal Squamous Cell Carcinoma or Adenocarcinoma (Including GE Junction)	ESCA (Esophageal carcinoma)
phs001572.v1.p1_P115	67	female	Colon or Rectal Adenocarcinoma	COAD (Colon adenocarcinoma), READ (Rectum adenocarcinoma)
phs001572.v1.p1_P116	47	female	Anal Canal Squamous Cell Carcinoma	READ (Rectum adenocarcinoma)
phs001572.v1.p1_P122	63	male	Head and Neck Cancer	HNSC (Head and Neck squamous cell carcinoma)
phs001572.v1.p1_P131	83	male	Head and Neck Cancer	HNSC (Head and Neck squamous cell carcinoma)
phs001572.v1.p1_P132	69	male	Head and Neck Cancer	HNSC (Head and Neck squamous cell carcinoma)
phs001572.v1.p1_P133	72	male	Head and Neck Cancer	HNSC (Head and Neck squamous cell carcinoma)
phs001572.v1.p1_P134	58	male	Head and Neck Cancer	HNSC (Head and Neck squamous cell carcinoma)
phs001572.v1.p1_P138	72	male	Head and Neck Cancer	HNSC (Head and Neck squamous cell carcinoma)
phs001572.v1.p1_P141	71	male	Head and Neck Cancer	HNSC (Head and Neck squamous cell carcinoma)
phs001572.v1.p1_P142	74	female	Head and Neck Cancer	HNSC (Head and Neck squamous cell carcinoma)
phs001572.v1.p1_P143	70	male	Head and Neck Cancer	HNSC (Head and Neck squamous cell carcinoma)
phs001572.v1.p1_P146	63	male	Head and Neck Cancer	HNSC (Head and Neck squamous cell carcinoma)
phs001572.v1.p1_P149	50	male	Head and Neck Cancer	HNSC (Head and Neck squamous cell carcinoma)
phs001572.v1.p1_P151	57	male	Head and Neck Cancer	HNSC (Head and Neck squamous cell carcinoma)
phs001572.v1.p1_P155	49	male	Head/Neck Cancer Expansion	HNSC (Head and Neck squamous cell carcinoma)
phs001572.v1.p1_P157	54	male	Head/Neck Cancer Expansion	HNSC (Head and Neck squamous cell carcinoma)
phs001572.v1.p1_P158	60	female	Head/Neck Cancer Expansion	HNSC (Head and Neck squamous cell carcinoma)
phs001572.v1.p1_P162	67	male	Head/Neck Cancer Expansion	HNSC (Head and Neck squamous cell carcinoma)
phs001572.v1.p1_P164	76	male	Head/Neck Cancer Expansion	HNSC (Head and Neck squamous cell carcinoma)
phs001572.v1.p1_P166	66	female	Head/Neck Cancer Expansion	HNSC (Head and Neck squamous cell carcinoma)
phs001572.v1.p1_P168	67	male	Head/Neck Cancer Expansion	HNSC (Head and Neck squamous cell carcinoma)
phs001572.v1.p1_P170	67	male	Head/Neck Cancer Expansion	HNSC (Head and Neck squamous cell carcinoma)
phs001572.v1.p1_P172	52	male	Head/Neck Cancer Expansion	HNSC (Head and Neck squamous cell carcinoma)
phs001572.v1.p1_P174	51	male	Head/Neck Cancer Expansion	HNSC (Head and Neck squamous cell carcinoma)
phs001572.v1.p1_P177	47	male	Head/Neck Cancer Expansion	HNSC (Head and Neck squamous cell carcinoma)
phs001572.v1.p1_P178	54	male	Head/Neck Cancer Expansion	HNSC (Head and Neck squamous cell carcinoma)
phs001572.v1.p1_P179	60	male	Head/Neck Cancer Expansion	HNSC (Head and Neck squamous cell carcinoma)
phs001572.v1.p1_P180	72	male	Head/Neck Cancer Expansion	HNSC (Head and Neck squamous cell carcinoma)
phs001572.v1.p1_P185	52	male	Head/Neck Cancer Expansion	HNSC (Head and Neck squamous cell carcinoma)
phs001572.v1.p1_P186	54	male	Head/Neck Cancer Expansion	HNSC (Head and Neck squamous cell carcinoma)
phs001572.v1.p1_P188	62	male	Head/Neck Cancer Expansion	HNSC (Head and Neck squamous cell carcinoma)
phs001572.v1.p1_P190	52	male	Head/Neck Cancer Expansion	HNSC (Head and Neck squamous cell carcinoma)
phs001572.v1.p1_P191	67	male	Head/Neck Cancer Expansion	HNSC (Head and Neck squamous cell carcinoma)
phs001572.v1.p1_P192	61	female	Head/Neck Cancer Expansion	HNSC (Head and Neck squamous cell carcinoma)
phs001572.v1.p1_P194	56	male	Head/Neck Cancer Expansion	HNSC (Head and Neck squamous cell carcinoma)
phs001572.v1.p1_P198	59	male	Head/Neck Cancer Expansion	HNSC (Head and Neck squamous cell carcinoma)
phs001572.v1.p1_P208	55	male	Head/Neck Cancer Expansion	HNSC (Head and Neck squamous cell carcinoma)
phs001572.v1.p1_P210	53	female	Head/Neck Cancer Expansion	HNSC (Head and Neck squamous cell carcinoma)
phs001572.v1.p1_P211	64	male	Head/Neck Cancer Expansion	HNSC (Head and Neck squamous cell carcinoma)
phs001572.v1.p1_P216	62	male	Head/Neck Cancer Expansion	HNSC (Head and Neck squamous cell carcinoma)
phs001572.v1.p1_P217	61	female	Head/Neck Cancer Expansion	HNSC (Head and Neck squamous cell carcinoma)
phs001572.v1.p1_P219	61	male	Head/Neck Cancer Expansion	HNSC (Head and Neck squamous cell carcinoma)
phs001572.v1.p1_P220	73	male	Head/Neck Cancer Expansion	HNSC (Head and Neck squamous cell carcinoma)
phs001572.v1.p1_P222	67	male	Head/Neck Cancer Expansion	HNSC (Head and Neck squamous cell carcinoma)
phs001572.v1.p1_P227	54	male	Melanoma	SKCM (Skin Cutaneous Melanoma)
phs001572.v1.p1_P228	68	female	Melanoma	SKCM (Skin Cutaneous Melanoma)
phs001572.v1.p1_P230	70	male	Melanoma	SKCM (Skin Cutaneous Melanoma)
phs001572.v1.p1_P232	56	male	Melanoma	SKCM (Skin Cutaneous Melanoma)
phs001572.v1.p1_P234	76	female	Melanoma	SKCM (Skin Cutaneous Melanoma)
phs001572.v1.p1_P235	74	male	Melanoma	SKCM (Skin Cutaneous Melanoma)
phs001572.v1.p1_P238	56	male	Melanoma	SKCM (Skin Cutaneous Melanoma)
phs001572.v1.p1_P240	42	male	Melanoma	SKCM (Skin Cutaneous Melanoma)
phs001572.v1.p1_P241	63	male	Melanoma	SKCM (Skin Cutaneous Melanoma)
phs001572.v1.p1_P242	30	male	Melanoma	SKCM (Skin Cutaneous Melanoma)
phs001572.v1.p1_P243	67	female	Melanoma	SKCM (Skin Cutaneous Melanoma)
phs001572.v1.p1_P244	64	male	Melanoma	SKCM (Skin Cutaneous Melanoma)
phs001572.v1.p1_P245	88	female	Melanoma	SKCM (Skin Cutaneous Melanoma)
phs001572.v1.p1_P246	63	female	Melanoma	SKCM (Skin Cutaneous Melanoma)
phs001572.v1.p1_P247	66	male	Melanoma	SKCM (Skin Cutaneous Melanoma)
phs001572.v1.p1_P250	53	male	Melanoma	SKCM (Skin Cutaneous Melanoma)
phs001572.v1.p1_P253	66	male	Melanoma	SKCM (Skin Cutaneous Melanoma)
phs001572.v1.p1_P254	43	male	Melanoma	SKCM (Skin Cutaneous Melanoma)
phs001572.v1.p1_P255	60	male	Melanoma	SKCM (Skin Cutaneous Melanoma)
phs001572.v1.p1_P257	53	female	Melanoma	SKCM (Skin Cutaneous Melanoma)
phs001572.v1.p1_P259	57	female	Melanoma	SKCM (Skin Cutaneous Melanoma)
phs001572.v1.p1_P260	76	female	Melanoma	SKCM (Skin Cutaneous Melanoma)
phs001572.v1.p1_P261	76	male	Melanoma	SKCM (Skin Cutaneous Melanoma)
phs001572.v1.p1_P263	43	male	Melanoma	SKCM (Skin Cutaneous Melanoma)
phs001572.v1.p1_P264	66	male	Melanoma	SKCM (Skin Cutaneous Melanoma)
phs001572.v1.p1_P266	39	male	Melanoma	SKCM (Skin Cutaneous Melanoma)
phs001572.v1.p1_P268	65	male	Melanoma	SKCM (Skin Cutaneous Melanoma)
phs001572.v1.p1_P270	66	male	Melanoma	SKCM (Skin Cutaneous Melanoma)
phs001572.v1.p1_P271	64	male	Melanoma	SKCM (Skin Cutaneous Melanoma)
phs001572.v1.p1_P272	59	female	Melanoma	SKCM (Skin Cutaneous Melanoma)
phs001572.v1.p1_P273	65	male	Melanoma	SKCM (Skin Cutaneous Melanoma)
phs001572.v1.p1_P275	43	male	Melanoma	SKCM (Skin Cutaneous Melanoma)
phs001572.v1.p1_P277	68	female	Melanoma	SKCM (Skin Cutaneous Melanoma)
phs001572.v1.p1_P278	57	female	Melanoma	SKCM (Skin Cutaneous Melanoma)
phs001572.v1.p1_P279	70	male	Melanoma	SKCM (Skin Cutaneous Melanoma)
phs001572.v1.p1_P282	33	male	Melanoma	SKCM (Skin Cutaneous Melanoma)
phs001572.v1.p1_P285	71	male	Melanoma	SKCM (Skin Cutaneous Melanoma)
phs001572.v1.p1_P286	71	male	Melanoma	SKCM (Skin Cutaneous Melanoma)
phs001572.v1.p1_P287	74	male	Melanoma	SKCM (Skin Cutaneous Melanoma)
phs001572.v1.p1_P288	54	male	Melanoma	SKCM (Skin Cutaneous Melanoma)
phs001572.v1.p1_P289	58	female	Melanoma	SKCM (Skin Cutaneous Melanoma)
phs001572.v1.p1_P290	60	male	Melanoma	SKCM (Skin Cutaneous Melanoma)
phs001572.v1.p1_P292	76	male	Melanoma	SKCM (Skin Cutaneous Melanoma)
phs001572.v1.p1_P293	44	male	Melanoma	SKCM (Skin Cutaneous Melanoma)
phs001572.v1.p1_P294	73	male	Melanoma	SKCM (Skin Cutaneous Melanoma)
phs001572.v1.p1_P295	59	female	Melanoma	SKCM (Skin Cutaneous Melanoma)
phs001572.v1.p1_P296	55	female	Melanoma	SKCM (Skin Cutaneous Melanoma)
phs001572.v1.p1_P297	69	male	Melanoma	SKCM (Skin Cutaneous Melanoma)
phs001572.v1.p1_P298	81	male	Melanoma	SKCM (Skin Cutaneous Melanoma)
phs001572.v1.p1_P299	69	female	Melanoma	SKCM (Skin Cutaneous Melanoma)
phs001572.v1.p1_P300	57	male	Melanoma	SKCM (Skin Cutaneous Melanoma)
phs001572.v1.p1_P301	73	female	Melanoma	SKCM (Skin Cutaneous Melanoma)
phs001572.v1.p1_P304	56	male	Melanoma	SKCM (Skin Cutaneous Melanoma)
phs001572.v1.p1_P305	60	male	Melanoma	SKCM (Skin Cutaneous Melanoma)
phs001572.v1.p1_P308	55	male	Melanoma	SKCM (Skin Cutaneous Melanoma)
phs001572.v1.p1_P313	51	male	Melanoma	SKCM (Skin Cutaneous Melanoma)
phs001572.v1.p1_P315	46	male	Melanoma	SKCM (Skin Cutaneous Melanoma)
